# Supplementary material for: Exploring the functional nature of synaesthetic colour: Dissociations from colour perception and imagery
Source: Cognition. 2018 Aug;177:107–21. doi: 10.1016/j.cognition.2018.03.022 (PMC6092315; doi:10.1016/j.cognition.2018.03.022)
Supplement: Supplementary Data S2 — This is open data under the CC BY license (http://creativecommons.org/licenses/by/4.0/). [file mmc2.xlsx]

## Sheet: Experiment 1
Synaesthetes	Normal colour condition				Synaesthetic colour condition
	same	opposite	Prop. of BR	Prop. of resp. bias	same	opposite	Prop. of BR	Prop. of resp. bias
JK	0	0.645161	0.96875	0.5	0.78125	0.52381	0.992188	0.5
CMM	0.046875	0.290323	0.984375	0.484375	0.557377	0.564516	0.960938	0.5
FK	0.377049	0.484375	0.976562	0.515625	0.741379	0.813559	0.914062	0.53125
CM	0.125	0.578125	1	0.5	0.603175	0.734375	0.992188	0.46875
MY	0	0.460317	0.992188	0.5	0.640625	0.555556	0.992188	0.515625
TS	0.112903	0.453125	0.984375	0.5	0.59375	0.555556	0.992188	0.5

## Sheet: Experiment 2
Synaesthetes					Controls
Initials	same	opposite	Prop. of BR	Prop. of resp. bias	Initials	same	opposite	Prop. of BR	Prop. of resp. bias
CS	0.777778	0.830508	0.953125	0.59375	Ctrl. of CS	0.548387	0.5	0.953125	0.5
CMM	0.745763	0.761905	0.953125	0.5	Ctrl. of CMM	0.47619	0.453125	0.992188	0.5
CM	0.75	0.625	1	0.5	Ctrl. of CM	0.587302	0.460317	0.984375	0.5
JK	0.650794	0.671875	0.992188	0.5	Ctrl. of JK	0.492063	0.483871	0.976562	0.5
RR	0.5	0.5625	1	0.5	Ctrl. of RR	0.619048	0.460317	0.984375	0.5
MY	0.53125	0.603175	0.992188	0.515625	Ctrl. of MY	0.5	0.555556	0.992188	0.484375
HT	0.75	0.714286	0.992188	0.5	Ctrl. of HT	0.539683	0.526316	0.9375	0.5
EB	0.761905	0.809524	0.984375	0.53125	Ctrl. of EB	0.5	0.484375	1	0.5
RN	0.730159	0.68254	0.984375	0.5	Ctrl. of RN	0.421875	0.453125	1	0.5
TD	0.516129	0.71875	0.984375	0.484375	Ctrl. of TD	0.46875	0.47619	0.992188	0.5

## Sheet: Experiment 3
Synaesthetes	Dark, 0.25 s	Dark, 1.5 s	Bright, 0.25 s	Bright, 1.5 s	Prop. of BR	Prop. of resp. bias
JM	0.666667	0.631579	0.764706	0.863636	0.708333	0.5
CM	0.638298	0.5	0.520833	0.541667	0.994792	0.552083
MY	0.543478	0.479167	0.595745	0.4375	0.984375	0.5
RR	0.645833	0.6875	0.574468	0.541667	0.994792	0.5
SH	0.854167	0.916667	0.791667	0.875	1	0.5
FK	0.540541	0.5	0.5	0.478261	0.838542	0.489583
RN	0.702128	0.708333	0.729167	0.6875	0.994792	0.541667
TD	0.6	0.638298	0.489362	0.574468	0.96875	0.5

## Sheet: Experiment 4A
Synaesthetes	Binocular rivalry task				Disraction task
	Easy	Hard	Prop. of BR	Prop. of resp. bias	Easy	Hard
CS	0.59375	0.453125	1	0.515625	1	0.8625
CMM	0.5	0.5	1	0.484375	0.9875	0.75
CM	0.875	0.765625	1	0.5	1	0.725
JK	0.578125	0.52381	0.992188	0.5	0.975	0.7125
RR	0.730159	0.546875	0.992188	0.515625	0.9875	0.8125
MY	0.52381	0.47619	0.984375	0.5	1	0.7625
HT	0.75	0.734375	1	0.5	1	0.825
EB	0.703125	0.75	1	0.5	0.9625	0.8625
RN	0.828125	0.859375	1	0.515625	0.9875	0.8375
TD	0.725806	0.516667	0.953125	0.5	0.9875	0.75

## Sheet: Experiment 4B
Synaesthetes	Binocular rivalry task				Disraction task
	Easy	Hard	Prop. of BR	Prop. of resp. bias	Easy	Hard
CS	0.66129	0.5	0.96875	0.453125	0.975	0.725
CMM	0.46875	0.532258	0.984375	0.5	0.9875	0.7625
CM	0.640625	0.65625	1	0.5	0.975	0.8
JK	0.825397	0.796875	0.992188	0.5	1	0.6875
RR	0.47619	0.508197	0.96875	0.5	0.975	0.8375
MY	0.555556	0.5	0.976562	0.515625	0.9875	0.7625
HT	0.6875	0.53125	1	0.5	1	0.7125
EB	0.66129	0.625	0.984375	0.484375	0.8875	0.6625
RN	0.640625	0.587302	0.992188	0.5	0.9875	0.75
TD	0.483871	0.5	0.96875	0.5	0.975	0.7

## Sheet: Experiment 5
Synaesthetes
Initials	same	opposite	Prop. of BR	Prop. of resp. bias
JK	0.609375	0.52459	0.976562	0.5
CMM	0.515625	0.5625	1	0.484375
FK	0.629032	0.733333	0.953125	0.515625
CM	0.703125	0.825397	0.992188	0.5
MY	0.5	0.609375	1	0.5
TS	0.666667	0.671875	0.992188	0.5
Demographic-match controls
Initials	same	opposite	Prop. of BR	Prop. of resp. bias
Ctrl. 1 of JK	0.555556	0.52381	0.984375	0.5
Ctrl. 1 of CMM	0.698413	0.666667	0.984375	0.5625
Ctrl. 1 of FK	0.5	0.5625	0.96875	0.5
Ctrl. 1 of CM	0.483871	0.444444	0.976562	0.5
Ctrl. 1 of MY	0.508475	0.459016	0.9375	0.5
Ctrl. 1 of TS	0.632653	0.510638	0.75	0.5
Ctrl. 2 of JK	0.507937	0.484375	0.992188	0.484375
Ctrl. 2 of CMM	0.566667	0.532258	0.953125	0.546875
Ctrl. 2 of FK	0.5	0.484375	1	0.5
Ctrl. 2 of CM	Failed to understand the instructions
Ctrl. 2 of MY	0.507937	0.507937	0.984375	0.46875
Ctrl. 2 of TS	Excessive (> 40%) 'mixture' responses
Imagery-match controls
Initials	same	opposite	Prop. of BR	Prop. of resp. bias
Ctrl. A	0.603448	0.459016	0.929688	0.484375
Ctrl. B	0.571429	0.52381	0.984375	0.5625
Ctrl. C	0.629032	0.484375	0.984375	0.5
Ctrl. D	0.677419	0.696429	0.921875	0.46875
Ctrl. E	0.5	0.444444	0.890625	0.5
Ctrl. F	0.868852	0.403226	0.960938	0.515625
Ctrl. G	0.578947	0.555556	0.867188	0.46875
Ctrl. H	0.578125	0.53125	1	0.5
Ctrl. I	0.571429	0.533333	0.960938	0.46875
Ctrl. J	0.5	0.44	0.859375	0.515625
Ctrl. K	0.52381	0.578125	0.992188	0.5
Ctrl. L	0.508772	0.5	0.882812	0.46875
